# Supplementary material for: Co-Influence of Nanofiller Content and 3D Printing Parameters on Mechanical Properties of Thermoplastic Polyurethane (TPU)/Halloysite Nanotube (HNT) Nanocomposites
Source: Nanomaterials (Basel). 2023 Jun 29;13(13):1975. doi: 10.3390/nano13131975 (PMC10343749; doi:10.3390/nano13131975)
Supplement: Supplementary file 1 [file nanomaterials-13-01975-s001.zip]

Archive with 1 entries (1 files):
- nanomaterials-2447753-supplementary.pdf
